# Supplementary material for: Crystal structure of post-perovskite-type CaIrO3 reinvestigated: new insights into atomic thermal vibration behaviors
Source: Acta Crystallogr E Crystallogr Commun. 2015 Aug 29;71(Pt 9):1109–13. doi: 10.1107/S2056989015015649 (PMC4555384; doi:10.1107/S2056989015015649)
Supplement: Supplementary file 1 [file e-71-01109-sup1.cif]

##############################################################################
#                                                                            #
# This CIF contains the data in a paper accepted for publication in          #
# Acta Crystallographica Section E. It conforms to the requirements of       #
# Notes for Authors for Acta Crystallographica Section E, and has been       #
# peer reviewed under the auspices of the IUCr Commission on Journals.       #
#                                                                            #
# Full details of the Crystallographic Information File format               #
# are given in the paper "The Crystallographic Information File (CIF):       #
# a New Standard Archive File for Crystallography" by S. R. Hall, F. H.      #
# Allen and I. D. Brown [Acta Cryst. (1991), A47, 655-685].                  #
#                                                                            #
# The current version of the core CIF dictionary is obtainable from          #
# ftp://ftp.iucr.org/pub/cif_core.dic.                                       #
#                                                                            #
# Software is freely available for graphical display of the structure(s)     #
# in this CIF. For information consult the CIF software page                 #
# http://www.iucr.org/resources/cif/software.                                #
#                                                                            #
# This file may be used for bona fide research purposes within the           #
# scientific community so long as proper attribution is given to the journal # 
# article from which it was obtained.                                        #
#                                                                            #
##############################################################################
data_General
_audit_creation_method     ?
_journal_date_recd_electronic     2015-06-30
_journal_date_accepted     2015-08-20
_journal_name_full     'Acta Crystallographica, Section E'
_journal_year     2015
_journal_volume     71
_journal_issue      9
_journal_page_first     1109
_journal_page_last     1113
_journal_paper_category     GI
_journal_paper_doi     10.1107/S2056989015015649
_journal_coeditor_code     WM5181
_publ_contact_author_name     'Akihiko Nakatsuka'
_publ_contact_author_address
;
  Graduate School of Science and Engineering,
  Yamaguchi University,
  Ube, Yamaguchi 755-8611,
  Japan
;
_publ_contact_author_email     'tuka@yamaguchi-u.ac.jp'
_publ_contact_author_fax     '81(836)859201'
_publ_contact_author_phone     '81(836)859651'
_publ_section_title
;
Crystal structure of post-perovskite-type CaIrO~3~ reinvestigated: new insights
into atomic thermal vibration behaviors
;
_publ_section_title_footnote     .
loop_
    _publ_author_name
    _publ_author_footnote
    _publ_author_address
    'Nakatsuka, Akihiko' ?
;
  Graduate School of Science and Engineering,
  Yamaguchi University,
  Ube 755-8611,
  Japan
;
    'Sugiyama, Kazumasa' ?
;
  Institute for Materials Research,
  Tohoku University,
  Sendai 980-8577,
  Japan
;
    'Yoneda, Akira' ?
;
  Institute for Study of the Earth's Interior,
  Okayama University,
  Misasa 682-0193,
  Japan
;
    'Fujiwara, Keiko ' ?
;
  Graduate School of Science and Engineering,
  Yamaguchi University,
  Ube 755-8611,
  Japan
;
    'Yoshiasa, Akira' ?
;
  Graduate School of Science and Technology,
  Kumamoto University,
  Kumamoto 860-8555,
  Japan
;
_publ_section_synopsis
;
Single crystals of CaIrO~3~ were grown from a CaCl~2~ flux at atmospheric
pressure and crystallized with the post-perovskite-type of structure. The
crystal structure is reinvestigated on the basis of single-crystal X-ray
diffraction data measured using a high-power X-ray source, and the atomic
thermal vibration behavior is discussed in terms of the coordination
environments.
;
data_I
_chemical_name_systematic
;
Calcium iridium(IV) trioxide
;
_chemical_formula_moiety     'Ca Ir O3'
_chemical_formula_sum     'Ca Ir O3'
_chemical_formula_iupac     'Ca Ir O3'
_chemical_formula_weight     280.30
_chemical_melting_point     ?
_symmetry_cell_setting     orthorhombic
_symmetry_space_group_name_H-M     'C m c m'
_symmetry_space_group_name_Hall     '-C 2c 2'
loop_
    _symmetry_equiv_pos_as_xyz
    x,y,z
    -x,-y,z+1/2
    -x,y,-z+1/2
    x,-y,-z
    -x,-y,-z
    x,y,-z+1/2
    x,-y,z+1/2
    -x,y,z
    x+1/2,y+1/2,z
    -x+1/2,-y+1/2,z+1/2
    -x+1/2,y+1/2,-z+1/2
    x+1/2,-y+1/2,-z
    -x+1/2,-y+1/2,-z
    x+1/2,y+1/2,-z+1/2
    x+1/2,-y+1/2,z+1/2
    -x+1/2,y+1/2,z
_cell_length_a     3.1466(5)
_cell_length_b     9.8690(16)
_cell_length_c     7.3019(5)
_cell_angle_alpha     90
_cell_angle_beta     90
_cell_angle_gamma     90
_cell_volume     226.75(6)
_cell_formula_units_Z     4
_cell_measurement_reflns_used     25
_cell_measurement_theta_min     22.5
_cell_measurement_theta_max     25.0
_cell_measurement_temperature     298
_exptl_crystal_description     'needle'
_exptl_crystal_colour     'dark reddish-brown'
_exptl_crystal_size_max     0.200
_exptl_crystal_size_mid     0.010
_exptl_crystal_size_min     0.010
_exptl_crystal_size_rad     ?
_exptl_crystal_density_diffrn     8.214
_exptl_crystal_density_meas     ?
_exptl_crystal_density_method     'not measured'
_exptl_crystal_F_000     484
_exptl_absorpt_coefficient_mu     61.018
_exptl_absorpt_correction_type     psi-scan
_exptl_absorpt_process_details
;
(North <i>et al.</i>, 1968)
;
_exptl_absorpt_correction_T_min     0.486
_exptl_absorpt_correction_T_max     0.543
_diffrn_ambient_temperature     298
_diffrn_radiation_type     'Mo K\a'
_diffrn_radiation_wavelength     0.71069
_diffrn_measurement_device_type     'Rigaku AFC7R'
_diffrn_measurement_method     \w--2\q
_diffrn_reflns_number     2593
_diffrn_reflns_av_R_equivalents     0.0188
_diffrn_reflns_theta_max     50.00
_diffrn_reflns_theta_full     50.00
_diffrn_measured_fraction_theta_max     1.0000
_diffrn_measured_fraction_theta_full     1.0000
_diffrn_reflns_limit_h_min     0
_diffrn_reflns_limit_h_max     6
_diffrn_reflns_limit_k_min     -21
_diffrn_reflns_limit_k_max     21
_diffrn_reflns_limit_l_min     -15
_diffrn_reflns_limit_l_max     15
_diffrn_standards_number     3
_diffrn_standards_interval_count     150
_diffrn_standards_decay_%     0
_refine_special_details     ?
_reflns_number_total     692
_reflns_number_gt     438
_reflns_threshold_expression     F>3.0\s(F)
_refine_ls_structure_factor_coef     F
_refine_ls_R_factor_gt     0.019
_refine_ls_wR_factor_ref     0.021
_refine_ls_goodness_of_fit_ref     1.555
_refine_ls_number_reflns     412
_refine_ls_number_parameters     20
_refine_ls_hydrogen_treatment     ?
_refine_ls_weighting_scheme     sigma
_refine_ls_weighting_details     'w = 1/\s^2^(F)'
_refine_ls_shift/su_max     0.0003
_refine_diff_density_max     1.21
_refine_diff_density_min     -1.89
_refine_ls_extinction_method
;
isotropic Type II (Becker & Coppens, 1974<i>a,b</i>)
;
_refine_ls_extinction_coef   150.E2(5)
_refine_ls_abs_structure_details     ?
_refine_ls_abs_structure_Flack     ?
loop_
    _atom_type_symbol
    _atom_type_description
    _atom_type_scat_dispersion_real
    _atom_type_scat_dispersion_imag
    _atom_type_scat_source
    'Ca' 'Ca' 0.2262 0.3064
;International Tables for Crystallography
(1992, Vol. C, Tables 4.2.6.8 and 6.1.1.1)
;
    'Ir' 'Ir' -1.4442 7.9887
;International Tables for Crystallography
(1992, Vol. C, Tables 4.2.6.8 and 6.1.1.1)
;
    'O' 'O' 0.0106 0.0060
;International Tables for Crystallography
(1992, Vol. C, Tables 4.2.6.8 and 6.1.1.1)
;
_computing_data_collection
;
<i>WinAFC</i> (Rigaku, 1999)
;
_computing_cell_refinement
;
<i>WinAFC</i> (Rigaku, 1999)
;
_computing_data_reduction
;
<i>RADY</i> (Sasaki, 1987)
;
_computing_structure_solution     'coordinates taken from a previous refinement'
_computing_structure_refinement
;
<i>RADY</i> (Sasaki, 1987)
;
_computing_molecular_graphics
;
ATOMS for Windows (Dowty, 2000)
;
_computing_publication_material
;
publCIF (Westrip, 2010)
;
loop_
    _atom_site_type_symbol
    _atom_site_label
    _atom_site_fract_x
    _atom_site_fract_y
    _atom_site_fract_z
    _atom_site_U_iso_or_equiv
    _atom_site_adp_type
    _atom_site_calc_flag
    _atom_site_refinement_flags
    _atom_site_occupancy
    _atom_site_disorder_assembly
    _atom_site_disorder_group
    Ca Ca 0.0000 0.75020(10)
                           0.2500 0.0060(2) Uani d S 1.00 . .
    Ir Ir 0.0000 0.0000 0.0000 0.00340(5) Uani d S 1.00 . .
    O1 O1 0.0000 0.0756(4) 0.2500 0.0065(11) Uani d S 1.00 . .
    O2 O2 0.0000 0.3724(3) 0.4495(3) 0.0059(7) Uani d S 1.00 . .
loop_
    _atom_site_aniso_label
    _atom_site_aniso_U_11
    _atom_site_aniso_U_22
    _atom_site_aniso_U_33
    _atom_site_aniso_U_12
    _atom_site_aniso_U_13
    _atom_site_aniso_U_23
    Ca 0.0065(3) 0.0055(3) 0.0058(3) 0.0000 0.0000 0.0000
    Ir 0.00387(6) 0.00317(5) 0.00317(5) 0.0000 0.0000 0.00001(10)
    O1 0.0084(13) 0.0067(12) 0.0045(10) 0.0000 0.0000 0.0000
    O2 0.0064(9) 0.0054(8) 0.0058(7) 0.0000 0.0000 -0.0007(6)
_geom_special_details     ?
loop_
    _geom_bond_atom_site_label_1
    _geom_bond_atom_site_label_2
    _geom_bond_site_symmetry_1
    _geom_bond_site_symmetry_2
    _geom_bond_distance
    _geom_bond_publ_flag
    Ca O1 . 9_455 2.333(3) yes
    Ca O1 . 9_555 2.333(3) ?
    Ca O2 . 9_455 2.460(2) yes
    Ca O2 . 9_555 2.460(2) ?
    Ca O2 . 11_455 2.460(2) ?
    Ca O2 . 11_555 2.460(2) ?
    Ca O2 . 4_566 2.506(3) yes
    Ca O2 . 2_564 2.506(3) ?
    Ir O1 . . 1.9722(15) yes
    Ir O1 . 2_554 1.9722(15) ?
    Ir O2 . 10_454 2.0488(18) yes
    Ir O2 . 10_554 2.0488(18) ?
    Ir O2 . 11_445 2.0488(18) ?
    Ir O2 . 11_545 2.0488(18) ?
    Ca Ca . 1_455 3.1466(5) ?
    Ca Ca . 1_655 3.1466(5) ?
    Ca Ca . 10_464 3.9755(3) ?
    Ca Ca . 10_465 3.9755(3) ?
    Ca Ca . 10_564 3.9755(3) ?
    Ca Ca . 10_565 3.9755(3) ?
    Ca Ir . 1_565 3.0678(9) no
    Ca Ir . 2_565 3.0678(9) no
    Ca Ir . 9_455 3.4501(8) no
    Ca Ir . 9_555 3.4501(8) no
    Ca Ir . 10_455 3.4501(8) no
    Ca Ir . 10_555 3.4501(8) no
    Ir Ca . 1_545 3.0678(9) ?
    Ir Ca . 2_564 3.0678(9) ?
    Ir Ca . 9_445 3.4501(8) ?
    Ir Ca . 9_545 3.4501(8) ?
    Ir Ca . 10_454 3.4501(8) ?
    Ir Ca . 10_554 3.4501(8) ?
    Ir Ir . 1_455 3.1466(5) ?
    Ir Ir . 1_655 3.1466(5) ?
    Ir Ir . 2_554 3.6510(3) ?
    Ir Ir . 2_555 3.6510(3) ?
    O1 Ir . . 1.9722(15) no
    O1 Ir . 2_555 1.9722(15) no
    O1 Ca . 9_445 2.333(3) no
    O1 Ca . 9_545 2.333(3) no
    O1 O1 . 1_455 3.1466(5) no
    O1 O1 . 1_655 3.1466(5) no
    O1 O1 . 2_554 3.944(3) no
    O1 O1 . 2_555 3.944(3) no
    O1 O2 . 10_454 2.748(2) no
    O1 O2 . 10_554 2.748(2) no
    O1 O2 . 12_456 2.748(2) no
    O1 O2 . 12_556 2.748(2) no
    O1 O2 . 9_445 2.936(3) no
    O1 O2 . 9_545 2.936(3) no
    O1 O2 . 11_445 2.936(3) no
    O1 O2 . 11_545 2.936(3) no
    O1 O2 . 3_555 3.271(4) no
    O1 O2 . . 3.271(4) no
    O2 Ir . 10_455 2.0488(18) no
    O2 Ir . 10_555 2.0488(18) no
    O2 Ca . 9_445 2.460(2) no
    O2 Ca . 9_545 2.460(2) no
    O2 Ca . 2_565 2.506(3) no
    O2 O1 . 10_455 2.748(2) no
    O2 O1 . 10_555 2.748(2) no
    O2 O1 . 9_455 2.936(3) no
    O2 O1 . 9_555 2.936(3) no
    O2 O1 . . 3.271(4) no
    O2 O2 . 4_566 2.625(5) no
    O2 O2 . 3_555 2.913(5) no
    O2 O2 . 12_456 2.976(5) no
    O2 O2 . 12_556 2.976(5) no
    O2 O2 . 1_455 3.1466(5) no
    O2 O2 . 1_655 3.1466(5) no
loop_
    _geom_contact_atom_site_label_1
    _geom_contact_atom_site_label_2
    _geom_contact_distance
    _geom_contact_site_symmetry_1
    _geom_contact_site_symmetry_2
    _geom_contact_publ_flag
    ? ? ? ? ? ?
loop_
    _geom_angle_atom_site_label_1
    _geom_angle_atom_site_label_2
    _geom_angle_atom_site_label_3
    _geom_angle_site_symmetry_1
    _geom_angle_site_symmetry_2
    _geom_angle_site_symmetry_3
    _geom_angle
    _geom_angle_publ_flag
    O1 Ca O1 9_455 . 9_555 84.82(13) no
    O1 Ca O2 9_455 . 9_455 86.02(7) no
    O1 Ca O2 9_455 . 9_555 142.50(6) no
    O1 Ca O2 9_455 . 2_564 69.12(5) no
    O1 Ca O2 9_455 . 11_455 86.02(7) no
    O1 Ca O2 9_455 . 11_555 142.50(6) no
    O1 Ca O2 9_455 . 4_566 69.12(5) no
    O1 Ca O2 9_555 . 9_455 142.50(6) no
    O1 Ca O2 9_555 . 9_555 86.02(7) no
    O1 Ca O2 9_555 . 2_564 69.12(5) no
    O1 Ca O2 9_555 . 11_455 142.50(6) no
    O1 Ca O2 9_555 . 11_555 86.02(7) no
    O1 Ca O2 9_555 . 4_566 69.12(5) no
    O2 Ca O2 9_455 . 9_555 79.52(8) no
    O2 Ca O2 9_455 . 2_564 139.04(5) no
    O2 Ca O2 9_455 . 11_455 72.61(10) no
    O2 Ca O2 9_455 . 11_555 121.28(13) no
    O2 Ca O2 9_455 . 4_566 73.63(9) no
    O2 Ca O2 9_555 . 2_564 139.04(5) no
    O2 Ca O2 9_555 . 11_455 121.28(13) no
    O2 Ca O2 9_555 . 11_555 72.61(10) no
    O2 Ca O2 9_555 . 4_566 73.63(9) no
    O2 Ca O2 2_564 . 11_455 73.63(9) no
    O2 Ca O2 2_564 . 11_555 73.63(9) no
    O2 Ca O2 2_564 . 4_566 122.28(13) no
    O2 Ca O2 11_455 . 11_555 79.52(8) no
    O2 Ca O2 11_455 . 4_566 139.04(5) no
    O2 Ca O2 11_555 . 4_566 139.04(5) no
    O1 Ir O1 . . 2_554 180.00 no
    O1 Ir O2 . . 10_454 86.22(10) no
    O1 Ir O2 . . 10_554 86.22(10) no
    O1 Ir O2 . . 11_445 93.78(10) no
    O1 Ir O2 . . 11_545 93.78(10) no
    O1 Ir O2 2_554 . 10_454 93.78(10) no
    O1 Ir O2 2_554 . 10_554 93.78(10) no
    O1 Ir O2 2_554 . 11_445 86.22(10) no
    O1 Ir O2 2_554 . 11_545 86.22(10) no
    O2 Ir O2 10_454 . 10_554 100.33(12) no
    O2 Ir O2 10_454 . 11_445 79.67(12) no
    O2 Ir O2 10_454 . 11_545 179.97 no
    O2 Ir O2 10_554 . 11_445 179.97 no
    O2 Ir O2 10_554 . 11_545 79.67(12) no
    O2 Ir O2 11_445 . 11_545 100.33(12) no
