# Supplementary material for: Crystal structure of post-perovskite-type CaIrO3 reinvestigated: new insights into atomic thermal vibration behaviors
Source: Acta Crystallogr E Crystallogr Commun. 2015 Aug 29;71(Pt 9):1109–13. doi: 10.1107/S2056989015015649 (PMC4555384; doi:10.1107/S2056989015015649)
Supplement: Supplementary file 2 [file e-71-01109-Isup2.hkl]

 #-----------------------------------------------------------------------------
data_I
 #-----------------------------------------------------------------------------
 loop_
 _refln_index_h
 _refln_index_k
 _refln_index_l
 _refln_F_calc 
 _refln_F_meas
 _refln_F_sigma
 _refln_observed_status
   4   0   0   178.69310   177.49020   1.37827 o
   6   0   0   109.70280   110.60770   1.92453 o
   2   0   2   175.26260   176.61640    .62631 o
   4   0   2   115.44950   115.48270   1.02232 o
   6   0   2    73.52100    72.97986   1.55456 o
   2   0   4   239.05450   241.07120    .72592 o
   4   0   4   157.25760   158.22520   1.01357 o
   6   0   4    98.95133    99.11592   1.34338 o
   0   0   6   137.75810   134.68050    .70907 o
   2   0   6   122.08650   121.32530    .81024 o
   4   0   6    88.97352    89.82788   1.17162 o
   6   0   6    59.69600    58.91380   1.64577 o
   0   0   8   181.59450   181.58650    .82300 o
   2   0   8   160.47790   162.32290    .93866 o
   4   0   8   118.15860   118.82020   1.17434 o
   0   0  10    92.31748    94.97784   1.08256 o
   2   0  10    83.93518    85.88796   1.17477 o
   4   0  10    65.27401    64.03545   1.54721 o
   0   0  12   124.68060   122.09810   1.18701 o
   2   0  12   113.76110   111.74790   1.26455 o
   4   0  12    88.45752    89.08021   1.37046 o
   0   0  14    69.40028    67.30170   1.49948 o
   2   0  14    64.55726    65.15836   1.54112 o
   3   1   0   167.17600   167.18260    .78574 o
   5   1   0   106.10570   105.40650   1.22899 o
   3   1   1    23.12926    22.75311    .83986 o
   3   1   2   151.09440   151.06570    .55632 o
   5   1   2    98.51824    97.79038    .87573 o
   3   1   3    34.59633    34.27600    .75628 o
   3   1   4   158.77410   159.49190    .58435 o
   5   1   4   103.63760   102.10170    .88839 o
   1   1   5    15.57699    14.93752   1.14251 o
   1   1   6   178.13880   179.06880    .51291 o
   3   1   6   137.02890   137.33560    .66656 o
   5   1   6    93.08685    92.54392    .94077 o
   1   1   7    35.45998    33.98283    .72602 o
   3   1   7    26.71334    25.34412    .99012 o
   1   1   8   167.14870   166.37890    .60943 o
   3   1   8   132.57460   133.11220    .74724 o
   5   1   8    92.29661    92.36321    .95670 o
   1   1   9    18.95958    18.30883   1.21560 o
   1   1  10   129.99140   127.64360    .74306 o
   3   1  10   107.19730   108.58730    .85241 o
   5   1  10    77.48430    75.85815   1.01966 o
   1   1  12   114.71530   114.90110    .85482 o
   3   1  12    96.49593    95.60769    .95294 o
   3   1  13    15.72522    16.23752   1.76574 o
   1   1  14    85.33828    85.69381    .98566 o
   3   1  14    73.44682    75.33990    .99826 o
   4   2   0   115.35130   113.18250   1.06616 o
   6   2   0    72.89753    73.57006   1.51680 o
   2   2   2   235.22920   233.79630    .48270 o
   4   2   2   152.76770   151.33080    .71278 o
   6   2   2    95.56686    95.51794    .98401 o
   2   2   3    27.79569    28.50388    .69072 o
   2   2   4   156.24100   157.18480    .50633 o
   4   2   4   107.14220   105.63320    .75343 o
   6   2   4    69.38186    70.26950   1.08154 o
   0   2   5    15.25360    14.68454   1.09800 o
   0   2   6   216.64890   218.32880    .51371 o
   2   2   6   185.64650   186.76900    .57732 o
   4   2   6   132.22410   131.71040    .77833 o
   6   2   6    85.70236    86.12881    .97708 o
   0   2   7    20.74599    20.06528    .89422 o
   0   2   8   133.75390   131.36160    .60172 o
   2   2   8   118.59810   117.22660    .70093 o
   4   2   8    88.17182    87.55271    .90496 o
   0   2  10   149.28620   147.30530    .71614 o
   2   2  10   134.82140   132.82710    .77967 o
   4   2  10   102.68800   102.93560    .93794 o
   0   2  12    92.64620    91.09696    .90047 o
   2   2  12    84.97720    84.84974    .94197 o
   4   2  12    67.53671    67.41326   1.06979 o
   0   2  14   100.93720    99.82871    .94989 o
   2   2  14    93.08916    93.68890    .95518 o
   3   3   0   180.04260   176.59210    .86110 o
   5   3   0   113.81490   110.81980   1.28023 o
   3   3   1    40.96729    41.10283    .85077 o
   5   3   1    24.19844    24.44319   1.25121 o
   3   3   2   171.05530   170.10710    .58614 o
   5   3   2   109.73290   107.99100    .89514 o
   3   3   3    26.92968    28.62004    .73701 o
   1   3   4   214.66390   215.96910    .45948 o
   3   3   4   155.59040   154.37620    .61718 o
   5   3   4   102.53780   102.21640    .89039 o
   1   3   5    61.81079    60.38073    .66663 o
   3   3   5    40.27388    39.75898    .75105 o
   5   3   5    25.60819    25.10083   1.17483 o
   1   3   6   171.34070   171.94130    .53110 o
   3   3   6   132.96590   132.67120    .69247 o
   5   3   6    90.71163    90.86253    .93763 o
   1   3   7    28.49729    28.63771    .73518 o
   3   3   7    21.81901    21.00694   1.19583 o
   1   3   8   142.08820   141.35220    .62615 o
   3   3   8   114.49820   114.30880    .78725 o
   5   3   8    80.49464    81.11442   1.01380 o
   1   3   9    32.12091    31.13420    .84305 o
   3   3   9    25.59039    24.88698   1.06311 o
   1   3  10   116.67140   116.21230    .75188 o
   3   3  10    96.57994    97.79003    .87629 o
   5   3  10    70.07352    70.20957   1.03383 o
   1   3  11    26.99224    24.59256   1.05929 o
   3   3  11    22.02565    21.79654   1.32597 o
   1   3  12    99.76498    97.66110    .89699 o
   3   3  12    84.26498    83.39546    .99733 o
   1   3  14    84.29810    85.61179    .98299 o
   1   3  15    20.36345    18.72542   1.56855 o
   2   4   0   209.65110   205.86520    .74993 o
   4   4   0   141.32310   141.94800   1.07798 o
   6   4   0    88.90215    87.68665   1.55489 o
   2   4   2   142.40970   143.83880    .52108 o
   4   4   2    99.96888   100.36560    .79378 o
   6   4   2    64.70889    61.93432   1.23096 o
   0   4   4   239.56100   238.86560    .46494 o
   2   4   4   199.76340   201.23820    .53962 o
   4   4   4   138.50630   137.06270    .77347 o
   6   4   4    88.53168    87.29970   1.01688 o
   0   4   6   155.76390   155.50490    .52481 o
   2   4   6   135.27020   136.51400    .60444 o
   4   4   6    97.54109    98.15300    .84310 o
   6   4   6    65.31858    63.14950   1.10533 o
   0   4   8   185.82090   184.66190    .62699 o
   2   4   8   164.86620   165.38430    .69759 o
   4   4   8   122.41080   124.40930    .86528 o
   0   4  10   116.84280   116.42340    .75182 o
   2   4  10   105.78940   105.21430    .81581 o
   4   4  10    81.80330    82.81055    .99157 o
   0   4  12   127.69730   126.66900    .86133 o
   2   4  12   116.79830   116.98710    .88921 o
   4   4  12    91.37614    92.64091    .94685 o
   0   4  14    76.01879    76.30896   1.02972 o
   2   4  14    70.63823    73.05399   1.02228 o
   3   5   0   162.72860   160.27260    .90212 o
   5   5   0   105.94050   104.01750   1.35712 o
   3   5   1    26.46561    27.69065    .83617 o
   3   5   2   166.61290   165.89130    .62891 o
   5   5   2   108.42190   107.55900    .93343 o
   1   5   3    15.38919    14.48449   1.22339 o
   1   5   4   188.61380   189.78900    .51032 o
   3   5   4   142.66460   142.06240    .66046 o
   5   5   4    95.91443    96.05393    .92928 o
   1   5   5    40.79897    38.78751    .89760 o
   3   5   5    29.30099    29.73878    .83857 o
   1   5   6   169.09860   169.55120    .56593 o
   3   5   6   132.16960   131.97810    .72650 o
   5   5   6    90.76530    91.83914    .96750 o
   1   5   8   131.40440   130.63390    .67677 o
   3   5   8   107.02790   108.11050    .80759 o
   5   5   8    76.09155    77.66287   1.02153 o
   1   5   9    21.28125    20.19804   1.20585 o
   1   5  10   117.53070   118.46340    .77842 o
   3   5  10    97.53908    96.43620    .91121 o
   1   5  11    17.92145    18.41126   1.40785 o
   1   5  12    93.61810    91.48144    .92153 o
   3   5  12    79.48225    79.16094   1.00492 o
   1   5  14    85.27090    85.07185    .98776 o
   2   6   0   142.03960   143.38360    .80228 o
   4   6   0   100.04840    99.24765   1.22669 o
   6   6   0    65.53292    63.76382   1.53370 o
   2   6   2   219.80320   218.12520    .56800 o
   4   6   2   149.26010   147.67510    .78356 o
   6   6   2    94.82786    94.07855   1.03381 o
   0   6   3    17.04914    18.03445    .98293 o
   0   6   4   146.32770   146.04140    .51812 o
   2   6   4   128.33340   128.79630    .60220 o
   4   6   4    92.76655    94.09771    .86283 o
   6   6   4    62.03978    61.65723   1.19416 o
   0   6   6   203.56550   203.75150    .57545 o
   2   6   6   177.65330   178.45270    .64692 o
   4   6   6   129.08160   128.76780    .84536 o
   0   6   8   110.87690   109.45710    .70186 o
   2   6   8    99.84686    98.87418    .78787 o
   4   6   8    76.22243    76.39806   1.00143 o
   0   6  10   144.67040   144.03080    .77388 o
   2   6  10   131.17280   132.91890    .82097 o
   4   6  10   100.67900    99.93040    .96883 o
   0   6  12    79.09447    78.90208    .95294 o
   2   6  12    73.03040    71.82001   1.02945 o
   0   6  14   100.07360    99.40134    .97259 o
   2   6  14    92.42401    92.90422    .96849 o
   1   7   0   167.30440   167.94330    .75118 o
   3   7   0   130.28870   128.83460   1.00168 o
   5   7   0    88.12558    90.98405   1.39608 o
   1   7   1    30.66120    30.86582    .73162 o
   1   7   2   187.58630   188.66350    .53626 o
   3   7   2   141.84500   140.37680    .69204 o
   5   7   2    95.11161    94.16476    .99363 o
   1   7   3    42.25867    41.98387    .83907 o
   3   7   3    29.77499    30.42557    .84065 o
   1   7   4   161.54640   164.04000    .55702 o
   3   7   4   126.83400   127.80130    .72571 o
   5   7   4    87.10452    85.07418   1.03128 o
   1   7   5    18.08964    17.34265   1.16696 o
   1   7   6   164.98840   165.63380    .61719 o
   3   7   6   130.76960   131.42640    .76944 o
   5   7   6    90.90832    90.13848    .99331 o
   1   7   7    30.21102    29.08046    .80222 o
   3   7   7    24.02375    24.11940   1.11133 o
   1   7   8   134.92810   135.36830    .71283 o
   3   7   8   110.54810   112.62740    .84670 o
   5   7   8    79.33358    81.02105   1.03568 o
   1   7   9    18.89102    18.17450   1.40986 o
   1   7  10   126.03110   126.33730    .81854 o
   3   7  10   105.12170   104.66840    .91739 o
   1   7  12    96.57939    96.78197    .93086 o
   3   7  12    82.35788    82.81342    .98587 o
   1   7  14    85.15288    86.69696    .98732 o
   0   8   0   241.97510   237.39670    .77862 o
   2   8   0   203.66340   203.74660    .87086 o
   4   8   0   142.88810   142.24300   1.18857 o
   6   8   0    92.25544    92.13923   1.52017 o
   0   8   2   176.32910   174.98420    .54573 o
   2   8   2   150.28570   150.37650    .62179 o
   4   8   2   106.28770   106.47340    .88658 o
   6   8   2    70.38170    69.93779   1.16821 o
   0   8   4   200.65710   201.73520    .57487 o
   2   8   4   174.97130   176.34310    .65005 o
   4   8   4   127.04290   129.30930    .84967 o
   6   8   4    83.34536    82.89456   1.03294 o
   0   8   6   126.61530   126.51330    .64522 o
   2   8   6   112.78010   113.55760    .73428 o
   4   8   6    84.39844    84.83821    .95938 o
   0   8   8   140.97550   139.85020    .73513 o
   2   8   8   127.38880   129.02700    .78579 o
   4   8   8    96.96518    94.90572    .98417 o
   0   8  10    88.30330    87.64223    .89921 o
   2   8  10    80.81796    80.05014    .98016 o
   4   8  10    63.93924    64.73454   1.13180 o
   0   8  12   101.47060    98.45040    .94476 o
   2   8  12    93.31809    93.19052    .95114 o
   0   8  14    68.34828    67.95714   1.09293 o
   1   9   0   159.26440   160.69200    .82617 o
   3   9   0   125.34070   125.89270   1.08134 o
   5   9   0    86.12354    84.60172   1.52121 o
   1   9   1    34.46864    34.91226    .77457 o
   3   9   1    25.48514    26.50492   1.07493 o
   1   9   2   163.65490   164.99170    .59406 o
   3   9   2   128.35860   128.61470    .77110 o
   5   9   2    88.21823    89.81635   1.02826 o
   1   9   3    46.53666    45.66151    .95357 o
   3   9   3    34.55068    34.82552    .85163 o
   1   9   4   151.46860   152.76750    .62411 o
   3   9   4   120.92580   121.77350    .79375 o
   5   9   4    84.37893    82.60485   1.06796 o
   1   9   5    21.38945    20.80229   1.06824 o
   1   9   6   145.49610   145.93620    .68748 o
   3   9   6   117.86350   118.79460    .84090 o
   5   9   6    83.50583    83.82792   1.04689 o
   1   9   7    35.73933    36.14113    .84167 o
   3   9   7    28.66954    27.26370   1.06380 o
   1   9   8   126.37850   126.77190    .77805 o
   3   9   8   104.63370   105.13680    .91277 o
   5   9   8    75.96041    75.27715   1.03694 o
   1   9   9    21.87441    22.10322   1.21626 o
   1   9  10   112.85310   113.32910    .87687 o
   3   9  10    94.99880    96.08895    .96240 o
   1   9  12    91.80824    91.32718    .97705 o
   3   9  12    78.68947    79.10228   1.00373 o
   1   9  14    77.81731    77.31485   1.01923 o
   0  10   0   135.39470   136.37710    .85581 o
   2  10   0   119.62680   118.67630   1.00979 o
   4  10   0    88.11935    88.80702   1.34952 o
   0  10   1    13.36691    14.25223   1.44948 o
   0  10   2   189.97170   190.41440    .61046 o
   2  10   2   167.06920   167.01540    .69592 o
   4  10   2   122.41700   124.60190    .88842 o
   0  10   4   125.22430   121.92790    .66573 o
   2  10   4   111.66680   112.28080    .76515 o
   4  10   4    83.73532    84.65889    .98385 o
   0  10   6   161.23810   161.29550    .70626 o
   2  10   6   144.82270   147.34630    .76641 o
   4  10   6   109.29060   106.67030    .96257 o
   0  10   8   101.46730   101.84820    .82712 o
   2  10   8    92.35378    94.03146    .89138 o
   4  10   8    72.21080    70.07758   1.08939 o
   0  10  10   122.85390   124.12380    .87339 o
   2  10  10   112.39750   112.51690    .91819 o
   4  10  10    87.99204    89.10722    .98627 o
   0  10  12    75.61983    76.42777   1.01284 o
   2  10  12    70.23261    71.53286   1.07371 o
   1  11   0   165.69960   167.26250    .92713 o
   3  11   0   131.77060   132.22710   1.17148 o
   5  11   0    91.99171    96.45903   1.40350 o
   1  11   1    23.36201    21.65344   1.07053 o
   1  11   2   154.16030   154.29300    .67437 o
   3  11   2   123.76290   121.44850    .84490 o
   5  11   2    87.03344    88.40498   1.06590 o
   1  11   4   144.93330   145.19890    .71503 o
   3  11   4   117.56500   117.31230    .85786 o
   5  11   4    83.41290    84.11375   1.06965 o
   1  11   5    25.07624    25.61701   1.03237 o
   1  11   6   121.55850   121.89280    .78131 o
   3  11   6   100.44510    99.92928    .93249 o
   5  11   6    72.72502    73.40772   1.10349 o
   1  11   8   108.05880   108.69260    .85743 o
   3  11   8    90.48658    91.34216    .96066 o
   1  11  10    89.20159    91.38279    .95513 o
   3  11  10    75.97813    77.89027   1.03178 o
   1  11  12    80.67283    81.01752   1.01601 o
   0  12   0   163.88890   162.81920    .97977 o
   2  12   0   146.45140   146.11320   1.06750 o
   4  12   0   109.46060   109.51380   1.34060 o
   0  12   2   103.31040   103.41070    .73013 o
   2  12   2    93.28822    93.21832    .84311 o
   4  12   2    71.39719    72.75876   1.06265 o
   0  12   4   159.34720   156.02460    .73147 o
   2  12   4   143.28690   145.27020    .79398 o
   4  12   4   108.28340   110.32560    .95385 o
   0  12   6   100.88630   101.35510    .81609 o
   2  12   6    91.79271    91.91435    .90108 o
   4  12   6    71.75745    71.59886   1.08286 o
   0  12   8   138.79150   139.21840    .85393 o
   2  12   8   126.58130   129.04800    .89885 o
   4  12   8    98.35271    99.00584    .98136 o
   0  12  10    83.70962    81.03098   1.01263 o
   2  12  10    77.45879    77.24735   1.05742 o
   0  12  12   102.60670   102.57780    .95944 o
   2  12  12    94.84647    95.12909    .96947 o
   1  13   0   144.31140   144.02500   1.06559 o
   3  13   0   117.81870   118.47870   1.24603 o
   5  13   0    84.12857    85.71023   1.46867 o
   1  13   1    26.73286    25.30989   1.11161 o
   3  13   1    21.59299    21.91782   1.34583 o
   1  13   2   129.16380   129.73650    .77190 o
   3  13   2   106.30480   106.18800    .89961 o
   5  13   2    76.66570    78.35043   1.06279 o
   1  13   4   129.82530   131.06770    .79470 o
   3  13   4   107.25280   110.10310    .91653 o
   5  13   4    77.56545    80.23172   1.02959 o
   1  13   5    29.64891    30.33647    .94016 o
   3  13   5    24.26321    24.63506   1.23327 o
   1  13   6   106.31040   109.07480    .84580 o
   3  13   6    89.16087    86.27426   1.01176 o
   1  13   8   101.57240   102.58330    .90314 o
   3  13   8    85.91350    86.57894   1.00480 o
   1  13  10    81.10231    79.10623   1.05138 o
   3  13  10    69.80025    70.08158   1.06038 o
   1  13  12    77.66121    78.82163   1.01939 o
   0  14   0   112.26250   107.57470   1.16212 o
   2  14   0   101.61480   101.64750   1.24752 o
   4  14   0    78.49104    78.95599   1.52157 o
   0  14   2   143.59540   141.90460    .79341 o
   2  14   2   130.07540   130.84860    .84014 o
   4  14   2    99.68609   100.42610    .98889 o
   0  14   4   103.30690   102.94040    .84097 o
   2  14   4    94.06791    95.90990    .90524 o
   4  14   4    73.58099    74.22221   1.11091 o
   0  14   6   122.98490   124.28960    .85458 o
   2  14   6   112.33400   112.15130    .91881 o
   4  14   6    87.61382    91.27264    .99089 o
   0  14   8    83.85471    84.65890    .98310 o
   2  14   8    77.37705    76.25445   1.04679 o
   0  14  10    95.08425    94.84068    .97127 o
   2  14  10    87.83516    89.33753    .98274 o
   1  15   0   109.95830   108.45290   1.21610 o
   3  15   0    91.75924    89.98870   1.39230 o
   1  15   1    21.99191    21.04702   1.31342 o
   1  15   2   104.43210   103.99930    .87393 o
   3  15   2    87.51301    88.17785    .98772 o
   1  15   3    26.80229    25.84505   1.11199 o
   1  15   4   108.33630   107.20900    .89866 o
   3  15   4    91.02876    93.93600    .97830 o
   1  15   6    99.95242   100.10250    .92969 o
   3  15   6    84.81580    83.33343   1.02699 o
   1  15   7    22.24797    21.64795   1.33617 o
   1  15   8    97.68626    96.48795    .97048 o
   3  15   8    83.53084    84.70858   1.00878 o
   1  15  10    83.73637    84.77044   1.01135 o
   0  16   0   139.21340   136.57520   1.20542 o
   2  16   0   126.93120   123.92060   1.29140 o
   4  16   0    98.58298   102.20430   1.38020 o
   0  16   2    95.96666    96.21270    .89786 o
   2  16   2    88.00948    88.50088    .96637 o
   4  16   2    69.93623    71.14707   1.10417 o
   0  16   4   124.54690   124.56490    .89390 o
   2  16   4   113.95340   115.69920    .91944 o
   4  16   4    89.20697    88.53533   1.01607 o
   0  16   6    76.64213    74.03014   1.01241 o
   2  16   6    70.92316    69.42136   1.10085 o
   0  16   8    96.27687    97.27671    .96156 o
   2  16   8    88.82943    87.62013    .98976 o
   0  16  10    58.77806    59.07647   1.14487 o
   1  17   0    95.92765    95.63547   1.32177 o
   3  17   0    81.36467    85.23713   1.40022 o
   1  17   2    96.39556    94.92422    .94663 o
   3  17   2    81.84142    80.38739   1.06658 o
   1  17   4    93.23238    94.06013    .95202 o
   3  17   4    79.52970    80.09460   1.02138 o
   1  17   6    90.10746    90.57636    .99285 o
   3  17   6    77.32307    75.87772   1.03568 o
   1  17   8    82.66141    81.60843   1.01694 o
   0  18   0    75.10821    70.96862   1.57731 o
   2  18   0    69.55990    70.43281   1.48529 o
   0  18   2   110.42320   109.10140    .93217 o
   2  18   2   101.47120   102.46760    .95672 o
   0  18   4    72.47093    71.88612   1.03564 o
   2  18   4    67.32871    67.35198   1.10093 o
   0  18   6   100.49210    98.42010    .97922 o
   2  18   6    92.79748    91.60224    .97725 o
   0  18   8    64.47752    64.41218   1.06368 o
   1  19   0    90.27608    90.05205   1.37274 o
   3  19   0    77.64162    78.94461   1.40360 o
   1  19   2    94.39495    93.19850    .98335 o
   1  19   4    81.37423    79.73924   1.03299 o
   1  19   6    78.69847    77.21207    .99534 o
   0  20   0    86.64203    82.40462   1.43394 o
   2  20   0    80.19971    78.50910   1.42066 o
   0  20   2    66.63958    66.46292   1.07779 o
   2  20   2    62.17240    61.30597   1.10955 o
   0  20   4    86.39663    84.57191    .99399 o
   1  21   0    76.17068    74.64226   1.40858 o
   1  21   1    15.46347    16.98440   1.60379 o
